# Supplementary material for: Clinical factors associated with impaired near stereoacuity in children and adolescents with intermittent exotropia
Source: Front Neurosci. 2026 Mar 16;20:1790302. doi: 10.3389/fnins.2026.1790302 (PMC13033757; doi:10.3389/fnins.2026.1790302)
Supplement: Supplementary file 1 [file Table_1.xlsx]

## Sheet: Sheet1
Supplementary Table 1. Clinical characteristics of children and adolescents with intermittent exotropia according to near stereoacuity status.
Variables	Total	Normal near stereoacuity	Impaired near stereoacuity	P values
	(n = 809)	(n = 388)	(n = 421)
Sex, n (%)				0.22
Male	406 (50.2)	186 (47.9)	220 (52.3)
Female	403 (49.8)	202 (52.1)	201 (47.7)
Ethnicity, n (%)				0.946
Han	748 (92.5)	359 (92.5)	389 (92.4)
Others	61 (7.5)	29 (7.5)	32 (7.6)
Age (years), Mean ± SD	7.4 ± 3.2	7.5 ± 3.0	7.3 ± 3.4	0.267
Age of onset (years), Mean ± SD	5.3 ± 3.3	5.2 ± 3.0	5.4 ± 3.6	0.428
Duration of deviation (years), Median(IQR)	1.9 (1.2,3.4)	1.7 (1.0, 3.2)	2.4 (1.5,3.5)	0.043
Only child, n (%)				0.118
Yes	371 (45.9)	189 (48.7)	182 (43.2)
No	438 (54.1)	199 (51.3)	239 (56.8)
Delivery mode, n (%)				0.952
Vaginal delivery	347 (42.9)	166 (42.8)	181 (43.0)
Cesarean	462 (57.1)	222 (57.2)	240 (57.0)
Maternal age at childbirth (years), Mean ± SD	28.2 ± 4.5	28.1 ± 4.4	28.4 ± 4.5	0.295
Paternal age at childbirth (years), Mean ± SD	29.6 ± 4.9	29.4 ± 4.7	29.7 ± 5.1	0.44
Maternal education, n (%)				0.202
Primary school	18 (2.2)	6 (1.5)	12 (2.9)
Junior high school	212 (26.2)	92 (23.7)	120 (28.5)
High school	180 (22.2)	93 (24.0)	87 (20.7)
Bachelor's degree	399 (49.3)	197 (50.8)	202 (48.0)
Paternal education, n (%)				0.117
Primary school	21 (2.6)	6 (1.5)	15 (3.6)
Junior high school	210 (26.0)	93 (24.0)	117 (27.8)
High school	199 (24.6)	106 (27.3)	93 (22.1)
Bachelor's degree	379 (46.8)	183 (47.2)	196 (46.6)
Family history of strabismus, n (%)				0.103
Yes	144 (17.8)	82 (21.1)	62 (14.7)
No	665 (82.2)	306 (78.9)	359 (85.3)
SE of right eye, Median (IQR)	0.0 (-1.9, 0.8)	-0.2 (-2.0, 0.6)	0.0 (-1.8, 0.8)	0.403
SE of left eye, Median (IQR)	0.0 (-1.5, 0.8)	-0.2 (-1.8, 0.8)	0.0 (-1.4, 0.8)	0.162
Refractive status, n (%)				0.567
Myopia	387 (47.8)	193 (49.7)	194 (46.1)
Emmetropia	375 (46.4)	174 (44.8)	201 (47.7)
Hyperopia	47 (5.8)	21 (5.4)	26 (6.2)
Interocular difference in SE (D), Median (IQR)	0.2 (0.0, 0.8)	0.2 (0.0, 0.6)	0.2 (0.1, 0.8)	0.016
Wearing glasses, n (%)				0.786
Yes	233 (28.8)	110 (28.4)	123 (29.2)
No	576 (71.2)	278 (71.6)	298 (70.8)
Far deviation(PD), Mean ± SD	26.1 ± 10.0	24.8 ± 8.3	27.2 ± 11.2	<0.001
Near deviation(PD), Mean ± SD	32.7 ± 10.3	31.6 ± 8.6	33.7 ± 11.7	0.004
Type of exodeviation, n (%)				0.854
Basic	443 (54.8)	214 (55.2)	229 (54.4)
Convergence insufficiency	357 (44.1)	169 (43.6)	188 (44.7)
Divergence excess	9 (1.1)	5 (1.3)	4 (1.0)
Anisometropia, n (%)				0.009
Without	667 (82.4)	334 (86.1)	333 (79.1)
With	142 (17.6)	54 (13.9)	88 (20.9)
Data are presented as n (%), mean ± standard deviation (SD), or median (interquartile range, IQR), as appropriate.
Group comparisons were performed using the χ² test for categorical variables, independent-samples t test for normally distributed continuous variables, and the Mann-Whitney U test for non-normally distributed continuous variables.
PD, prism diopters; SE, spherical equivalent; D, diopters; IQR, interquartile range.
