# Supplementary material for: Clinical factors associated with impaired near stereoacuity in children and adolescents with intermittent exotropia
Source: Front Neurosci. 2026 Mar 16;20:1790302. doi: 10.3389/fnins.2026.1790302 (PMC13033757; doi:10.3389/fnins.2026.1790302)
Supplement: Supplementary file 2 [file Table_2.xlsx]

## Sheet: Sheet1
Supplementary Table 2. Univariate logistic regression analysis of factors associated with impaired near stereoacuity in children and adolescents with intermittent exotropia.
Variables	OR (95% CI)	P values
Sex, n (%)
Male	1 (reference)
Female	0.84 (0.64-1.11)	0.22
Ethnicity, n (%)
Han	1 (reference)
Others	1.02 (0.60-1.72)	0.946
Age (years)	0.98 (0.93-1.02)	0.267
Age of onset (years)	1.02 (0.98-1.06)	0.427
Only child, n (%)
Yes	1 (reference)
No	1.25(0.95~1.65)	0.118
Maternal age at childbirth (years)	1.02 (0.99-1.05)	0.295
Paternal age at childbirth (years)	1.01 (0.98-1.04)	0.44
Maternal education, n (%)
Primary school	1 (reference)
Junior high school	0.65 (0.24-1.80)	0.41
High school	0.47 (0.17-1.30)	0.145
Bachelor's degree	0.51 (0.19-1.39)	0.19
Paternal education, n (%)
Primary school	1 (reference)
Junior high school	0.50 (0.19-1.35)	0.172
High school	0.45 (0.33-1.22)	0.128
Bachelor's degree	0.43 (0.16-1.13)	0.186
Wearing glasses, n (%)
No	1 (reference)
Yes	1.04 (0.77-1.41)	0.786
Family history of strabismus, n (%)
No	1 (reference)
Yes	0.63 (0.36-1.10)	0.103
Duration of deviation (years)	1.06 (1.01-1.12)	0.045
SE (D)	1.03 (0.96-1.10)	0.402
Anisometropia, n (%)
Without	1 (reference)
With	1.63 (1.13-2.37)	0.009
Refractive status, n (%)
Myopia	1 (reference)
Emmetropia	1.15 (0.86-1.53)	0.338
Hyperopia	1.23 (0.67-2.26)	0.502
Far deviation (PD)	1.03 (1.01-1.04)	<0.001
Near deviation (PD)	1.02 (1.01-1.03)	0.005
Type of exodeviation, n (%)
Basic	1 (reference)
Convergence insufficiency	1.04 (0.79-1.37)	0.785
Divergence excess	0.75 (0.20-2.82)	0.668
Univariate logistic regression was performed with near stereoacuity status (impaired vs. normal) as the dependent variable.
Results are presented as odds ratios (ORs) with 95% confidence intervals (CIs).
A P value <0.05 was considered statistically significant.
PD, prism diopters. SE, spherical equivalent; D, diopters; When refractive status differed between eyes, the eye with the larger absolute SE value was used.
Bold indicates statistical significance.
