# Supplementary material for: Clinical factors associated with impaired near stereoacuity in children and adolescents with intermittent exotropia
Source: Front Neurosci. 2026 Mar 16;20:1790302. doi: 10.3389/fnins.2026.1790302 (PMC13033757; doi:10.3389/fnins.2026.1790302)
Supplement: Supplementary file 3 [file Table_3.xlsx]

## Sheet: Sheet1
Supplementary Table 3. Multivariable logistic regression models evaluating factors associated with impaired near stereoacuity.
Variable	N total	N event (%)	Model 1		Model 2		Model 3
			OR (95% CI)	P values	OR (95% CI)	P values	OR (95% CI)	P values
Anisometropia
Without (<1.0D)	667	333 (49.9)	1 (reference)		1 (reference)		1 (reference)
With (≥1.0D)	142	88 (62.0)	1.63 (1.13-2.37)	0.009	1.62 (1.09-2.41)	0.018	1.68 (1.12-2.51)	0.012
Duration of deviation (years)	809	421 (52.0)	1.06 (1.01-1.12)	0.045	1.08 (1.01-1.16)	0.035	1.06 (1.01-1.12)	0.037
Near deviation (PD)	809	421 (52.0)	1.02 (1.01-1.03)	0.005	1.02 (1.01-1.03)	0.007	1.02 (1.01-1.03)	0.007
Far deviation (PD)	809	421 (52.0)	1.03 (1.01-1.04)	0.001	1.03 (1.01-1.04)	0.001	1.02 (1.01-1.04)	0.002
Three logistic regression models were constructed sequentially.
Model 1 was unadjusted.
Model 2 was adjusted for age, sex, age at onset, family history of strabismus, mode of delivery, and spectacle wear.
Model 3 was further adjusted for refractive status, spherical equivalent, anisometropia, disease duration, and deviation angles at near and distance.
Bold indicates statistical significance.
OR, odds ratio; CI, confidence interval; PD, prism diopters; D, diopters.
